# Supplementary material for: Vaginal Administration of Progesterone in Twin Gestation: Influence on Bone Turnover and Oxidative Stress
Source: Antioxidants (Basel). 2025 Mar 8;14(3):324. doi: 10.3390/antiox14030324 (PMC11939192; doi:10.3390/antiox14030324)
Supplement: Supplementary file 1 [file antioxidants-14-00324-s001.zip]

Archive with 1 entries (1 files):
- antioxidants-3370245-supplementary.pdf
